# Supplementary material for: Response of pedogenic magnetite to changing vegetation in soils developed under uniform climate, topography, and parent material
Source: Sci Rep. 2017 Dec 14;7:17575. doi: 10.1038/s41598-017-17722-2 (PMC5730611; doi:10.1038/s41598-017-17722-2)
Supplement: Supplementary file 2 — supplemental dataset [file 41598_2017_17722_MOESM2_ESM.xlsx]

## Sheet: Information
Response of pedogenic magnetite to changing vegetation in soils developed under uniform climate, topography, and parent material
Daniel P. Maxbauer, Joshua M. Feinberg, David L. Fox, Edward A. Nater
Supplemental Data File
Description of abbreviations in data table
Parameter	Description
χ465Hz	average mass normalized magnetic susceptibility measured at indicated frequency of 465 Hz (low frequency)
χ4650Hz	average mass normalized magnetic susceptibility measured at indicated frequency of 4650 Hz (high frequency)
Stand. Dev. χ465Hz	standard deviation of 4 replicate measurements for indicated magnetic susceptibility
Stand. Dev. χ4650Hz	standard deviation of 4 replicate measurements for indicated magnetic susceptibility
χfd	frequency dependence of susceptibility (defined in manuscript)
ARM	Anhysteretic remanent magnetization
IRM	Isothermal remanent magnetization
χARM/IRM	Ratio of the susceptibility of anhysteretic remanent magnetization to isothermal remanent magnetization (grain size indicator)
Ms	Saturation magnetization at 1T
Mr	Saturation remanent magnetization after application of a 1T field
Bc	Coercivity
Bcr	Coercivity of remanence
Xhighfield	High field magnetic susceptibility
HIRM	Hard isothermal remanent magnetization (measured using 300 mT intermediate field)
S100	S-Ratio using 100 mT intermediate field
S300	S-Ratio using 300 mT intermediate field
Bh1	Median coercive field from component 1 in MaxUnMix results (coercivity unmixing)
Bh.sd1	Standard deviation for the median coercive field from component 1 in MaxUnMix results (coercivity unmixing)
DP1	Dispersion parameter from component 1 in MaxUnMix results (coercivity unmixing)
DP.sd1	Standard deviation for the dispersion parameter from component 1 in MaxUnMix results (coercivity unmixing)
P1	Amplitude of component 1 distribution in MaxUnMix
P.sd1	Standard deviation of amplitude of component 1 distribution in MaxUnMix
S1	Skewness of component 1
S.sd1	Standard deviation of skewness for component 1
OC.mean1	Observed contribution of component 1 to overall remanence
OC.sd1	Standard deviation of the observed contribution of component 1 to overall remanence
EC.mean1	Extrapolated contribution for component 1 to overall remanence
EC.sd1	Standard deviation for the extrapolated contribution from component 1 to overall remanence
Bh2
Bh.sd2		Note: All remaining parameters mirror the MaxUnMix results components 2 and 3 as described above for component 1.
DP2		For more detailed explainations of these parameters, see the main body of the manuscript text and the referenced manuscripts.
DP.sd2		For access to the MaxUnMix software online (including tutorial videos and the article) go to www.irm.umn.edu/maxunmix
P2
P.sd2
S2
S.sd2
OC.mean2
OC.sd2
EC.mean2
EC.sd2
Bh3
Bh.sd3
DP3
DP.sd3
P3
P.sd3
S3
S.sd3
OC.mean3
OC.sd3
EC.mean3
EC.sd3

## Sheet: Data
Specimen	Soil	Ecotone	Horizon	Depth	χ465Hz	χ4650Hz	Stand. Dev. χ465Hz	Stand. Dev. χ4650Hz	χfd	ARM	IRM	χARM/IRM	Ms	Mr	Bc	Bcr	Xhighfield	HIRM	S100	S300	Bh1	Bh.sd1	DP1	DP.sd1	P1	P.sd1	S1	S.sd1	OC.mean1	OC.sd1	EC.mean1	EC.sd1	Bh2	Bh.sd2	DP2	DP.sd2	P2	P.sd2	S2	S.sd2	OC.mean2	OC.sd2	EC.mean2	EC.sd2	Bh3	Bh.sd3	DP3	DP.sd3	P3
				cm	m3kg-1	m3kg-1	m3kg-1	m3kg-1	%	Am2kg-1	Am2kg-1	mA-1	Am2kg-1	Am2kg-1	mT	mT	m3kg-1	Am2kg-1
Alf-1-01	Alf1	forest	A	5	7.02e-07	6.7775e-07	1.82574e-09	1.5e-09	3.45442	0.00010907	0.00398727	0.000687495	0.108985	0.00760322	8.30386	42.2398	1.08325e-08	0.000184825	0.551034	0.952636	1.9197	0.0263631	0.331822	0.0172819	0.782269	0.0333733	0.839169	0.0330605	0.508041	0.105871	0.497544	0.094965	1.37659	0.0284539	0.336645	0.0138321	0.626255	0.0472858	0.905834	0.0420893	0.413395	0.121222	0.407055	0.113997	0.635893	0.164025	0.474338	0.115171	0.116888
Alf-1-01B	Alf1	forest	A	10	7.0975e-07	6.8475e-07	2.98608e-09	2.06155e-09	3.52237	0.000110413	0.00418	0.000663871	0.106244	0.0079554	8.64703	43.4499	1.42255e-08	0.000182086	0.543664	0.955133	1.90936	0.0243138	0.331773	0.0159565	0.828026	0.0348972	0.829503	0.0326145	0.536116	0.106565	0.526202	0.0988704	1.34612	0.0296728	0.351577	0.0155721	0.60984	0.0468486	0.885861	0.04367	0.418201	0.124439	0.412557	0.121454	0.502316	0.0882756	0.369199	0.0903076	0.0943383
Alf-1-02	Alf1	forest	E	15	8.265e-07	8.0375e-07	1.91485e-09	1.70783e-09	2.75257	9.9624e-05	0.00485331	0.0005159	0.129993	0.00967802	9.31464	48.0483	2.08705e-08	0.000183111	0.495977	0.962365	1.94387	0.0249092	0.307083	0.0159437	0.867722	0.0340697	0.810861	0.0319167	0.537284	0.105678	0.529084	0.0941398	1.37716	0.0337258	0.351601	0.0176534	0.577116	0.0466469	0.931754	0.0568402	0.410842	0.130968	0.404454	0.125308	0.553598	0.100271	0.38215	0.088108	0.0941054
Alf-1-03	Alf1	forest	E	15	6.7925e-07	6.6575e-07	1.5e-09	9.57427e-10	1.98749	6.16468e-05	0.00341629	0.000453519	0.124955	0.00791283	9.11288	58.2084	3.19932e-08	0.000137286	0.410506	0.96571	1.95678	0.0203706	0.290283	0.0126923	0.936852	0.0337279	0.816937	0.0286386	0.631418	0.117602	0.62332	0.105744	1.3478	0.0435964	0.339163	0.024256	0.411436	0.0406342	0.903607	0.0651911	0.324881	0.143977	0.320387	0.138071	0.539588	0.103406	0.357336	0.0950175	0.0737005
Alf-1-04	Alf1	forest	Bt	30	8.0325e-07	7.885e-07	1.89297e-09	1.29099e-09	1.83629	6.69735e-05	0.00409535	0.000411009	0.135106	0.0100947	10.2991	61.2518	5.76282e-08	0.000156702	0.400316	0.969264	1.93804	0.0176424	0.294344	0.0110111	0.922066	0.0313833	0.799854	0.0244946	0.665828	0.114547	0.656329	0.101539	1.37085	0.0463454	0.362725	0.0277935	0.324486	0.0365343	0.986002	0.0754978	0.290929	0.140822	0.287165	0.135058	0.532911	0.10967	0.389409	0.0920042	0.0656287
Alf-1-05	Alf1	forest	Bt	35	8.0175e-07	7.8825e-07	9.57427e-10	2.06155e-09	1.68382	6.34154e-05	0.00407469	0.000391147	0.131226	0.00974916	10.1454	63.162	5.65606e-08	0.000151834	0.377967	0.969017	1.95022	0.0196325	0.288294	0.0127032	0.955287	0.0199492	0.80576	0.0292165	0.684103	0.102634	0.675366	0.0916088	1.37144	0.0350138	0.320357	0.0231304	0.310581	0.0446337	0.920938	0.0743748	0.248775	0.134152	0.245177	0.128986	0.644247	0.116225	0.477628	0.112909	0.0762578
Alf-1-06	Alf1	forest	Bt	40	8.0925e-07	7.9625e-07	5e-10	2.21736e-09	1.60643	7.04554e-05	0.00406558	0.000435544	0.138698	0.0101059	10.6705	69.6269	6.17645e-08	0.000162453	0.307395	0.968128	1.97097	0.0172913	0.273423	0.0111913	0.976577	0.016124	0.816052	0.0274675	0.721272	0.0875354	0.708534	0.070373	1.32586	0.0429733	0.310852	0.0258386	0.288468	0.0352181	0.839769	0.0799647	0.241473	0.134054	0.237717	0.127712	0.604692	0.127966	0.34261	0.126264	0.062079
Alf-1-07	Alf1	forest	Bt	45	8.5575e-07	8.4125e-07	2.75379e-09	1.25831e-09	1.69442	6.90994e-05	0.0048196	0.000360332	0.144968	0.0121187	11.9258	69.9514	5.73786e-08	0.000173736	0.30725	0.971359	1.96777	0.0164713	0.273903	0.0108261	0.986381	0.00992819	0.817122	0.0266107	0.733062	0.0710693	0.720314	0.0503297	1.27387	0.0397172	0.333296	0.015125	0.282614	0.0300672	0.751316	0.0494908	0.249075	0.0921993	0.247524	0.0883292	0.419615	0.158698	0.295069	0.113771	0.0485982
Alf-1-08	Alf1	forest	Bt	50	7.425e-07	7.3175e-07	1.29099e-09	2.21736e-09	1.44781	6.73513e-05	0.00413449	0.000409415	0.129208	0.0106572	12.1042	72.2674	5.22147e-08	0.000180787	0.290448	0.966674	1.98711	0.0159797	0.269471	0.00965905	0.957674	0.0253954	0.842283	0.0231897	0.698324	0.1014	0.696723	0.0993061	1.36815	0.0523068	0.335366	0.025805	0.287886	0.0323159	0.889488	0.0784145	0.262363	0.140161	0.259974	0.137186	0.540931	0.114147	0.404706	0.124282	0.0448679
Alf-1-09	Alf1	forest	Bt	55	7.3775e-07	7.27e-07	1.5e-09	1.41421e-09	1.45713	6.74812e-05	0.00424033	0.000399966	0.125946	0.0106719	12.6682	74.0215	6.11214e-08	0.000178932	0.275412	0.966611	1.99437	0.0172254	0.264148	0.0107869	0.974318	0.0138415	0.860042	0.0294015	0.708175	0.0838789	0.707204	0.0827079	1.37113	0.0433674	0.3121	0.0166985	0.278866	0.0352725	0.838996	0.060074	0.239501	0.122586	0.237148	0.11968	0.704743	0.112386	0.443256	0.0726357	0.048976
Alf-1-10	Alf1	forest	Bt	60	7.03e-07	6.9275e-07	8.16497e-10	5e-10	1.45804	7.45068e-05	0.00446894	0.000419017	0.120409	0.0114396	13.2269	72.7061	5.68341e-08	0.000175792	0.288913	0.969304	1.97187	0.0140283	0.27575	0.00899819	0.985624	0.0128506	0.829185	0.0215196	0.740293	0.0776873	0.737887	0.0748422	1.30909	0.0445043	0.311613	0.020024	0.252094	0.027925	0.821722	0.0584266	0.214232	0.112179	0.212161	0.110424	0.574614	0.150204	0.456041	0.0959771	0.046171
Alf-1-11	Alf1	forest	Bt	65	6.8e-07	6.695e-07	8.16497e-10	1.73205e-09	1.54412	3.56262e-05	0.00240264	0.000372667	0.11869	0.00521465	6.23924	59.6389	4.22885e-08	0.000131181	0.383462	0.952332	1.97234	0.0200614	0.28691	0.0122177	0.923839	0.0343072	0.844889	0.0299359	0.618879	0.120862	0.609178	0.106664	1.35611	0.047477	0.359035	0.0236996	0.402145	0.0387774	0.9103	0.072785	0.336754	0.150084	0.330854	0.144517	0.485343	0.132914	0.416881	0.119424	0.072854
Alf-1-12	Alf1	forest	Bt	70	4.545e-07	4.4775e-07	5.7735e-10	9.57427e-10	1.48515	3.18045e-05	0.00206642	0.000386821	0.072527	0.00454836	8.6578	60.6358	4.83743e-08	9.1349e-05	0.382938	0.960159	1.966	0.0184961	0.288095	0.0113682	0.904864	0.0369508	0.825006	0.0298764	0.622387	0.110263	0.611573	0.0935718	1.3754	0.0424043	0.374444	0.031106	0.396884	0.0364529	0.937712	0.0691009	0.352471	0.130732	0.348022	0.124937	0.528994	0.105879	0.265891	0.0907576	0.0669064
Alf-1-13	Alf1	forest	Btbasal	75	6.3525e-07	6.29e-07	2.62996e-09	8.16497e-10	0.983865	3.2462e-05	0.00249849	0.000326541	0.10205	0.00514523	7.04067	57.6707	4.33355e-08	0.000100731	0.414362	0.961827	1.96646	0.0192656	0.283105	0.0116312	0.909418	0.0373017	0.8454	0.0281047	0.594611	0.115593	0.591595	0.105764	1.36051	0.0410003	0.365093	0.0226303	0.425616	0.0382914	0.871886	0.0599736	0.358894	0.136094	0.356279	0.131445	0.444945	0.12029	0.435793	0.11666	0.0623595
Alf-1-14	Alf1	forest	Btbasal	80	7.2125e-07	7.1525e-07	2.21736e-09	1.5e-09	0.831889	3.34977e-05	0.00232925	0.000361442	0.119683	0.00471578	5.56699	54.17	4.63467e-08	8.36179e-05	0.443335	0.965727	1.93677	0.0199788	0.304079	0.0121753	0.886134	0.0331528	0.802047	0.0252882	0.606645	0.109272	0.588699	0.0921743	1.36232	0.0344948	0.387857	0.0275576	0.409387	0.041044	0.94141	0.0526987	0.355415	0.139473	0.348981	0.135008	0.487821	0.103161	0.388119	0.0897839	0.0813377
Alf-1-15	Alf1	forest	BtC	85	1.34e-06	1.33e-06	0	0	0.746269	4.95121e-05	0.00395894	0.00031432	0.225834	0.0080653	5.09519	54.5341	4.37421e-08	0.000127644	0.437837	0.969725	1.93389	0.0236378	0.303834	0.0152465	0.900231	0.0284087	0.782101	0.0292987	0.605548	0.101744	0.601673	0.0945041	1.32675	0.0389564	0.399707	0.0259508	0.397192	0.042564	0.931897	0.0601135	0.35316	0.128257	0.350198	0.125534	0.34277	0.107261	0.457737	0.0827701	0.0618942
Alf-2-01	Alf2	forest	A	5	6.8075e-07	6.5225e-07	3.30404e-09	2.98608e-09	4.18656	0.000114736	0.00389574	0.000740201	0.0953846	0.00699766	8.24812	37.0283	3.58901e-09	0.000167031	0.626534	0.952756	1.93349	0.0254856	0.329004	0.0161537	0.583797	0.0368422	0.91071	0.0364206	0.401227	0.0954449	0.390109	0.0863624	1.39169	0.0215063	0.349201	0.0150939	0.752845	0.0396818	0.91645	0.0316262	0.546361	0.136255	0.536134	0.125682	0.629731	0.0777577	0.312782	0.0778996	0.118095
Alf-2-02	Alf2	forest	A	10	7.85e-07	7.5675e-07	2.16025e-09	1.5e-09	3.59873	0.000110212	0.00404537	0.000684716	0.105358	0.00720312	8.34058	38.7136	1.37294e-08	0.00017402	0.598016	0.952042	1.95997	0.0243003	0.309534	0.01486	0.656731	0.0442544	0.920449	0.0401011	0.416397	0.101098	0.402159	0.0888063	1.39365	0.0274365	0.333756	0.0152426	0.767676	0.0400442	0.900882	0.0432019	0.521992	0.134769	0.509225	0.121413	0.60027	0.102147	0.365715	0.096267	0.130348
Alf-2-03	Alf2	forest	E	17	6.0375e-07	5.8875e-07	1.70783e-09	1.25831e-09	2.48447	7.19434e-05	0.0033346	0.000542234	0.0941731	0.00706698	9.15177	48.7659	2.16767e-08	0.000158103	0.484916	0.9559	1.94023	0.0207301	0.312882	0.0132704	0.892138	0.0374189	0.804237	0.0286902	0.553216	0.0993502	0.55223	0.0927382	1.35575	0.0307207	0.354123	0.0185114	0.566456	0.042219	0.886303	0.0491106	0.399854	0.117101	0.398085	0.114973	0.587557	0.0879228	0.30878	0.0648539	0.083709
Alf-2-04	Alf2	forest	E	22	6.085e-07	5.975e-07	3.87298e-09	1e-09	1.80772	5.78985e-05	0.00298369	0.000487701	0.0977837	0.00662501	8.47267	55.1793	3.16205e-08	0.000135465	0.429071	0.959742	1.97353	0.020179	0.280161	0.013023	0.947974	0.0238432	0.848197	0.0335292	0.588314	0.0708773	0.586061	0.0610857	1.33381	0.0318105	0.334634	0.0233143	0.49648	0.0397385	0.829693	0.0544069	0.366734	0.119448	0.364127	0.114388	0.445211	0.256597	0.326452	0.0899063	0.0852334
Alf-2-05	Alf2	forest	Bt	24	4.8825e-07	4.8175e-07	9.57427e-10	5e-10	1.33129	3.85137e-05	0.00215821	0.000448499	0.073579	0.00479401	8.52687	57.6152	4.54907e-08	0.00010534	0.411576	0.956006	1.98804	0.0190942	0.274269	0.0115187	0.925518	0.0348374	0.867658	0.0330831	0.576201	0.100931	0.574874	0.0932876	1.37962	0.0416938	0.334865	0.0236059	0.483102	0.0393517	0.851584	0.0630989	0.36615	0.129718	0.363593	0.123466	0.579344	0.18184	0.373838	0.100311	0.0812787
Alf-2-06	Alf2	forest	Bt	27	4.79e-07	4.7025e-07	0	5e-10	1.82672	3.58778e-05	0.00195784	0.000460562	0.0689826	0.00418691	7.92927	58.4967	5.31066e-08	9.86853e-05	0.401978	0.954573	1.9948	0.0209764	0.27273	0.0126139	0.898658	0.0404095	0.859451	0.0381041	0.558434	0.103006	0.554679	0.0975743	1.38402	0.0371237	0.362459	0.021454	0.477918	0.041134	0.856176	0.0756502	0.393302	0.12295	0.388413	0.115055	0.229167	0.256574	0.522623	0.203759	0.0806536
Alf-2-07	Alf2	forest	Bt	35	5.3775e-07	5.2975e-07	1.5e-09	5e-10	1.48768	3.19692e-05	0.00201087	0.000399565	0.0781414	0.00414046	7.35215	60.0668	6.01595e-08	8.55627e-05	0.391622	0.95908	1.99053	0.0216482	0.27646	0.0132437	0.904096	0.0445756	0.835527	0.0332871	0.573668	0.133589	0.572487	0.134808	1.41949	0.0449048	0.351845	0.0272916	0.456717	0.0427776	0.925525	0.0734457	0.37035	0.171542	0.368312	0.167809	0.625657	0.124235	0.331783	0.0697247	0.0822428
Alf-2-08	Alf2	forest	Bt	40	4.62e-07	4.56e-07	1.41421e-09	8.16497e-10	1.2987	2.246e-05	0.00158162	0.000356901	0.0651991	0.00291287	5.94899	46.4073	5.02152e-08	8.42688e-05	0.49879	0.944646	2.01443	0.0207545	0.27577	0.0121822	0.823937	0.0436204	0.932468	0.0362796	0.44107	0.103329	0.439809	0.100671	1.41397	0.0297969	0.350229	0.0192398	0.685084	0.0393283	0.865145	0.0428975	0.463721	0.132199	0.459173	0.127638	0.660242	0.0981291	0.465539	0.094278	0.124292
Alf-2-09	Alf2	forest	Bt	45	4.6475e-07	4.5725e-07	2.06155e-09	2.06155e-09	1.61377	2.77411e-05	0.00173294	0.000402328	0.0671763	0.00352009	6.89639	56.3798	5.01274e-08	8.70111e-05	0.419861	0.952051	1.98936	0.0208883	0.276413	0.0123961	0.904379	0.0425914	0.876808	0.0337443	0.566404	0.119596	0.559153	0.110074	1.37631	0.037532	0.353023	0.0233176	0.482526	0.0421657	0.867893	0.058913	0.384156	0.142369	0.378725	0.136636	0.5961	0.0975039	0.379328	0.0709672	0.0775851
Alf-2-10	Alf2	forest	Bt	52	7.42e-07	7.36e-07	1.41421e-09	8.16497e-10	0.808625	4.43883e-05	0.00298802	0.000373357	0.118372	0.0065394	7.47617	59.5372	4.5472e-08	0.00011473	0.404479	0.965303	1.98899	0.0191805	0.265944	0.0113704	0.898867	0.0350178	0.850951	0.0309582	0.574563	0.111361	0.567896	0.104033	1.40279	0.0384295	0.35662	0.0211619	0.441609	0.0393699	0.897038	0.0601821	0.378091	0.143511	0.371871	0.137157	0.549663	0.112036	0.376507	0.0861823	0.0736719
Alf-2-11	Alf2	forest	Bt	57	8.475e-07	8.385e-07	1e-09	5.7735e-10	1.06195	3.77738e-05	0.00260294	0.000364726	0.136425	0.00537765	5.52343	53.449	4.98225e-08	9.89882e-05	0.45634	0.963559	1.98129	0.0199318	0.274673	0.0117699	0.868984	0.0439059	0.864848	0.0300474	0.526143	0.111278	0.525388	0.104254	1.39934	0.0422876	0.360812	0.0230445	0.516638	0.0404503	0.887564	0.0558987	0.410974	0.15179	0.408377	0.146686	0.626034	0.0838589	0.350549	0.0706152	0.0883541
Alf-2-12	Alf2	forest	Btbasal	65	6.8325e-07	6.7925e-07	2.21736e-09	1.5e-09	0.585437	3.87945e-05	0.00271858	0.000358648	0.115036	0.00596993	6.68177	55.7908	3.96291e-08	0.000103509	0.442226	0.966545	1.98841	0.0209078	0.265228	0.0116974	0.85674	0.0393906	0.861164	0.0370869	0.527787	0.108832	0.521443	0.100618	1.43542	0.0332558	0.360992	0.0304487	0.489069	0.0438322	0.920311	0.0633326	0.409681	0.160483	0.401939	0.153355	0.593252	0.0986283	0.398371	0.126527	0.0917147
Alf-2-13	Alf2	forest	BtC	75	7.055e-07	6.995e-07	1.29099e-09	5.7735e-10	0.850461	3.29187e-05	0.00231441	0.000357472	0.115869	0.00502099	5.9762	53.5037	4.86782e-08	9.14836e-05	0.4494	0.963936	1.98216	0.0217325	0.276979	0.0129841	0.9007	0.030984	0.860921	0.0321705	0.544679	0.105072	0.541873	0.101003	1.38848	0.0342552	0.345767	0.0176075	0.504574	0.0436258	0.8868	0.0552352	0.380914	0.136145	0.37714	0.13261	0.530724	0.0955284	0.472499	0.0784965	0.0931898
Alf-2-14	Alf2	forest	BtC	85	5.8425e-07	5.77e-07	1.5e-09	1.41421e-09	1.24091	2.59585e-05	0.001856	0.000351513	0.0954593	0.00389261	5.55814	52.9392	3.8787e-08	7.91022e-05	0.458853	0.960602	1.9953	0.022631	0.273815	0.0132957	0.849235	0.0394469	0.878104	0.0326917	0.50148	0.118151	0.500165	0.116624	1.40879	0.0336891	0.36833	0.0163288	0.547852	0.0474357	0.842538	0.0452443	0.433118	0.13458	0.428543	0.12868	0.562753	0.0896522	0.502324	0.0966965	0.0768406
Alf-3-01	Alf3	forest	A	5	6.865e-07	6.5975e-07	1.73205e-09	1.25831e-09	3.89658	0.000135628	0.00475965	0.000716167	0.097693	0.0074049	8.6161	36.8408	1.1753e-08	0.000168776	0.610937	0.954195	1.97441	0.0307206	0.31414	0.018028	0.567994	0.0494683	0.886756	0.0411323	0.358867	0.121351	0.351989	0.113078	1.39777	0.0258798	0.357661	0.0152628	0.816061	0.0453061	0.9191	0.0385844	0.586694	0.158117	0.577738	0.150763	0.544209	0.0784644	0.375855	0.103967	0.102872
Alf-3-02	Alf3	forest	A	10	6.2425e-07	6.01e-07	1.89297e-09	1.41421e-09	3.72447	0.000107579	0.00377154	0.000716884	0.0862702	0.00698296	8.66582	38.8647	1.35061e-08	0.000170001	0.589046	0.95183	1.9759	0.0320867	0.308271	0.0186014	0.635822	0.0449514	0.906192	0.0424564	0.390863	0.11805	0.383076	0.107756	1.39738	0.0303041	0.348117	0.0139054	0.797531	0.0484769	0.916062	0.0426451	0.552281	0.145261	0.543804	0.137582	0.525429	0.073967	0.373745	0.0943494	0.109617
Alf-3-03	Alf3	forest	E	17	6.025e-07	5.8975e-07	1.29099e-09	5e-10	2.11618	5.89108e-05	0.00285969	0.000517745	0.0914638	0.00597587	8.4065	51.363	3.45012e-08	0.00013317	0.461334	0.956	1.9949	0.0210095	0.275562	0.0127668	0.889813	0.0290607	0.879029	0.0332236	0.516565	0.0967098	0.509011	0.0899046	1.39675	0.0266114	0.334102	0.0139206	0.609151	0.042004	0.870871	0.043915	0.427292	0.117923	0.419686	0.111543	0.537362	0.088021	0.416535	0.0618989	0.0930426
Alf-3-04	Alf3	forest	Bt	22	4.52e-07	4.41e-07	2e-09	1.1547e-09	2.43363	4.07609e-05	0.00198616	0.000515786	0.0619513	0.0042174	8.33853	56.5548	4.54601e-08	9.34547e-05	0.414181	0.957225	1.99254	0.024535	0.278417	0.0146329	0.860569	0.0505724	0.834412	0.0408702	0.532725	0.137905	0.527284	0.133662	1.41131	0.0426577	0.377804	0.0301338	0.514915	0.0460996	0.925261	0.0738032	0.432503	0.157828	0.428369	0.151317	0.526299	0.192103	0.301087	0.106543	0.0701901
Alf-3-05	Alf3	forest	Bt	27	5.23883e-07	5.17506e-07	1.19503e-09	5.54998e-10	1.21715	3.77751e-05	0.00221604	0.000428418	0.0832087	0.00527533	8.64938	63.911	4.85216e-08	0.000127506	0.339707	0.953035	2.00572	0.0197147	0.270686	0.0122078	0.934641	0.0309388	0.811155	0.029009	0.604922	0.103424	0.59629	0.0983901	1.42617	0.039361	0.326402	0.022358	0.418419	0.0396361	0.93247	0.071508	0.329406	0.141036	0.326417	0.138597	0.663941	0.0952413	0.394402	0.0748742	0.0878192
Alf-3-06	Alf3	forest	Bt	33	4.64e-07	4.5675e-07	8.16497e-10	9.57427e-10	1.5625	3.28657e-05	0.0018401	0.000448891	0.0645155	0.00404042	8.54237	61.7645	5.79031e-08	8.61968e-05	0.376027	0.957456	1.98833	0.0174483	0.274308	0.0106947	0.953736	0.0253949	0.863722	0.0283886	0.622654	0.0915781	0.615939	0.0833234	1.37479	0.0371872	0.325868	0.0153306	0.414497	0.0386763	0.850408	0.0537142	0.320299	0.122684	0.315689	0.117786	0.651218	0.079501	0.405228	0.0781123	0.0762145
Alf-3-07	Alf3	forest	Bt	40	4.695e-07	4.6325e-07	1e-09	1.25831e-09	1.3312	2.96811e-05	0.00174135	0.000428385	0.0648976	0.00362553	7.33507	55.8613	5.67245e-08	8.47494e-05	0.42876	0.953893	1.97181	0.0189411	0.284868	0.0114679	0.935186	0.0218432	0.866219	0.0283142	0.596068	0.0946801	0.584886	0.0840604	1.35962	0.0323789	0.332537	0.0132641	0.464437	0.0406529	0.854856	0.0465144	0.343929	0.119771	0.338314	0.115295	0.508165	0.0991234	0.502149	0.104449	0.0838964
Alf-3-08	Alf3	forest	Bt	55	2.7375e-07	2.6925e-07	1.25831e-09	5e-10	1.64384	3.31355e-05	0.00200356	0.000415653	0.038482	0.00560828	20.4702	81.9009	7.10331e-08	0.000135671	0.198973	0.951475	2.00742	0.0156418	0.266553	0.00973157	0.976967	0.0190073	0.845138	0.026451	0.749613	0.0769254	0.745864	0.0738953	1.35326	0.0582422	0.312635	0.0196527	0.223468	0.0300993	0.809728	0.0871037	0.200681	0.105848	0.200158	0.105034	0.450975	0.181421	0.823699	0.236447	0.0330387
Alf-3-09	Alf3	forest	BtC	70	3.0775e-07	3.03e-07	2.06155e-09	8.16497e-10	1.54346	3.69652e-05	0.00246379	0.000377076	0.0480542	0.00673876	20.1006	81.5207	6.69488e-08	0.000152586	0.206031	0.955304	2.01142	0.0155548	0.26176	0.00952433	0.975004	0.0183997	0.855295	0.0262207	0.739793	0.0904364	0.737421	0.0898523	1.40126	0.0456117	0.29783	0.0322432	0.246993	0.0330827	0.895136	0.0867092	0.214058	0.133737	0.213657	0.131397	0.622913	0.1148	0.387561	0.0696561	0.0488049
M-1-01	M1	prairie	A	5	1.105e-06	1.075e-06	5.7735e-09	5.7735e-09	2.71493	0.00010016	0.00391405	0.000643143	0.154768	0.00719821	6.37037	44.7663	2.64038e-08	0.00013121	0.520371	0.963869	1.96366	0.0268744	0.289992	0.015097	0.670977	0.0422676	0.90415	0.0385794	0.379972	0.102369	0.370713	0.0927916	1.36798	0.0265867	0.34208	0.0142607	0.824318	0.042655	0.89567	0.036265	0.548703	0.145481	0.537798	0.138323	0.534111	0.11254	0.403828	0.0891803	0.132528
M-1-02	M1	prairie	A	10	1.11e-06	1.075e-06	0	5.7735e-09	3.15315	9.48263e-05	0.00387822	0.00061452	0.163214	0.00694695	5.84265	43.7561	2.63484e-08	0.00012662	0.530392	0.964244	1.95855	0.0311169	0.289815	0.0181259	0.631766	0.0400617	0.887594	0.0463158	0.361883	0.100978	0.352807	0.0911727	1.36552	0.0239341	0.344618	0.0130901	0.835208	0.0487548	0.887624	0.0377483	0.566981	0.147148	0.555455	0.137057	0.539345	0.0761961	0.390755	0.0722339	0.132844
M-1-03	M1	prairie	A	15	1.02e-06	9.875e-07	0	2.64575e-09	3.18627	9.28522e-05	0.00370934	0.000629123	0.144909	0.00663416	6.08105	43.9496	2.54516e-08	0.00012238	0.527952	0.96396	1.95425	0.0274764	0.295845	0.016359	0.638184	0.0343597	0.876711	0.0426094	0.368746	0.0935287	0.360005	0.0849018	1.34845	0.0216956	0.344077	0.0131317	0.843778	0.0417974	0.902457	0.0329098	0.565976	0.13523	0.554069	0.127094	0.525389	0.0909286	0.405414	0.0841488	0.123562
M-1-04	M1	prairie	Bw	20	9.395e-07	9.2925e-07	1.73205e-09	1.5e-09	1.09101	6.03734e-05	0.00364197	0.000416629	0.15239	0.00756886	7.36284	58.9546	2.75413e-08	0.000126603	0.396969	0.96696	1.95887	0.0270679	0.288713	0.0153942	0.666827	0.03588	0.893947	0.0410921	0.382533	0.0934895	0.373833	0.0858603	1.37182	0.0225062	0.333134	0.0127978	0.82078	0.0426228	0.88779	0.0291968	0.541649	0.126753	0.532072	0.119873	0.589092	0.0773052	0.404705	0.0941519	0.130455
M-1-05	M1	prairie	BwC	26	4.5625e-07	4.5e-07	2.75379e-09	2.70801e-09	1.36986	2.99747e-05	0.00211814	0.000355664	0.0851335	0.00476637	7.97093	60.2243	1.19506e-08	7.66947e-05	0.390247	0.968556	1.95372	0.0248372	0.294118	0.0142432	0.696163	0.0328088	0.875334	0.033216	0.401791	0.0937656	0.392903	0.0835969	1.35177	0.0238405	0.345054	0.0114561	0.80361	0.0382029	0.865221	0.030853	0.541409	0.120131	0.532679	0.11169	0.534232	0.0762762	0.353298	0.0772139	0.116957
M-1-06	M1	prairie	C	33	5.48e-07	5.4375e-07	1.82574e-09	2.62996e-09	0.775547	3.45234e-05	0.00240999	0.00036003	0.109379	0.0054361	7.30285	59.1009	8.51933e-09	8.34864e-05	0.408464	0.970254	1.96651	0.0280843	0.288581	0.0162547	0.66433	0.0335771	0.880929	0.0405614	0.382621	0.098133	0.373396	0.0852516	1.3701	0.0245301	0.338767	0.0103025	0.813944	0.0419889	0.856554	0.0306757	0.547267	0.12288	0.537321	0.112019	0.55931	0.100496	0.419571	0.133611	0.121436
M-1-07	M1	prairie	C	52	5.4825e-07	5.4225e-07	2.75379e-09	1.25831e-09	1.09439	3.08113e-05	0.00249943	0.00030982	0.108756	0.00578069	8.16276	63.8955	2.00341e-08	9.69261e-05	0.359982	0.966383	1.9634	0.020881	0.284088	0.0124466	0.855393	0.0414775	0.825063	0.0282361	0.487685	0.106834	0.478955	0.0962593	1.3675	0.0304307	0.365855	0.0205811	0.624741	0.0392617	0.885928	0.0371904	0.458637	0.138973	0.450611	0.13243	0.535468	0.0873201	0.386163	0.0783567	0.0999035
M-2-01	M2	prairie	A	5	1.365e-06	1.31e-06	5.7735e-09	0	4.0293	0.00013185	0.00485636	0.000682353	0.169947	0.00806173	6.09973	35.5994	1.95342e-08	0.000134793	0.625655	0.965234	1.96447	0.0175735	0.269298	0.0108002	0.963074	0.0195679	0.833293	0.0252772	0.646841	0.0862749	0.637431	0.0719711	1.3307	0.039247	0.33126	0.0175625	0.375626	0.0344654	0.824705	0.0477142	0.308942	0.123644	0.304991	0.119834	0.528714	0.126997	0.379934	0.0899148	0.0675774
M-2-02	M2	prairie	A	10	1.4525e-06	1.3975e-06	5e-09	5e-09	3.78657	0.000137656	0.00501568	0.000689771	0.202094	0.00824253	5.16236	34.2373	2.0953e-08	0.000127435	0.644515	0.970151	1.97059	0.0163905	0.264344	0.0103808	0.932222	0.0225246	0.84556	0.0267278	0.593868	0.086711	0.584616	0.0741436	1.36892	0.0341291	0.336324	0.018425	0.431158	0.0342081	0.857872	0.052257	0.348325	0.123155	0.343189	0.117639	0.576687	0.100914	0.408086	0.0770202	0.0815292
M-2-03	M2	prairie	A	15	1.38e-06	1.3125e-06	0	5e-09	4.8913	0.000149942	0.00507954	0.000741889	0.169311	0.00822209	5.92207	33.4626	2.28282e-08	0.000129605	0.643026	0.96894	1.97058	0.0242023	0.279294	0.0139895	0.748636	0.0415814	0.891606	0.0376516	0.407906	0.104183	0.398469	0.0944035	1.39104	0.0242167	0.344754	0.016162	0.77538	0.0415908	0.894968	0.0366578	0.519976	0.136373	0.510526	0.127361	0.566924	0.0790566	0.405187	0.0777301	0.12943
M-2-04	M2	prairie	A	20	1.4225e-06	1.36e-06	5e-09	0	4.39367	0.000170081	0.00561461	0.000761335	0.178	0.00952952	6.32419	35.6283	2.70136e-08	0.000148804	0.630299	0.969529	1.96796	0.0249418	0.279529	0.014848	0.814347	0.046907	0.876011	0.0378559	0.434715	0.111039	0.424621	0.0976049	1.37731	0.0293366	0.346817	0.0159151	0.738582	0.0454448	0.886406	0.0406221	0.487579	0.140727	0.478558	0.132158	0.57904	0.0966792	0.449421	0.137232	0.12955
M-2-05	M2	prairie	A	25	1.4475e-06	1.39e-06	5e-09	0	3.97237	0.000160761	0.00551491	0.000732626	0.182832	0.00911771	6.01691	36.3894	2.7389e-08	0.000143983	0.617968	0.969335	1.96482	0.0202876	0.2779	0.012298	0.887556	0.0305696	0.851991	0.0301487	0.527002	0.107993	0.517374	0.0964151	1.37328	0.0305014	0.348544	0.0153174	0.558684	0.0408587	0.86988	0.0421324	0.414769	0.128995	0.408644	0.123014	0.565638	0.111908	0.421762	0.0886749	0.0923773
M-2-06	M2	prairie	Bw	32	1.4525e-06	1.385e-06	5e-09	5.7735e-09	4.64716	0.000162278	0.0055954	0.000728901	0.186387	0.00984654	6.07849	36.2911	4.58146e-08	0.000154438	0.621926	0.96903	1.99641	0.0243116	0.260625	0.0140915	0.891147	0.0354397	0.88323	0.0365682	0.511919	0.112292	0.505212	0.103158	1.38968	0.0323528	0.347364	0.0163481	0.5683	0.0466346	0.841593	0.0530872	0.431603	0.136969	0.423808	0.128486	0.576229	0.109507	0.408789	0.122148	0.088822
M-2-07	M2	prairie	Bw	40	1.4325e-06	1.39e-06	5e-09	0	2.96684	8.25887e-05	0.0042223	0.000491599	0.203093	0.00791197	5.31276	45.838	3.93351e-08	0.000116533	0.515792	0.971001	1.96401	0.0206578	0.268055	0.0126224	0.891887	0.0365023	0.847497	0.031719	0.545092	0.113222	0.535669	0.0997828	1.37079	0.0368443	0.360907	0.018763	0.48705	0.0412937	0.862325	0.0589777	0.39887	0.140473	0.393257	0.134229	0.575902	0.106064	0.429396	0.0960415	0.0814144
M-2-08	M2	prairie	C	55	4.93e-07	4.8775e-07	3.82971e-09	1.5e-09	1.06491	3.30021e-05	0.00234509	0.000353689	0.0936321	0.0054322	8.17581	60.994	1.19692e-08	8.01006e-05	0.392321	0.971444	1.96388	0.0225633	0.270815	0.0136146	0.896147	0.0326023	0.835302	0.0344901	0.573877	0.124541	0.565086	0.113208	1.38244	0.0365114	0.365406	0.0253423	0.438965	0.0465251	0.878938	0.0610919	0.377829	0.155575	0.372406	0.14941	0.551857	0.108227	0.407147	0.0987333	0.0723116
M-2-09	M2	prairie	C	70	5.9325e-07	5.8725e-07	2.36291e-09	2.21736e-09	1.01138	3.4341e-05	0.00259499	0.000332596	0.118637	0.00557609	6.71609	57.3168	6.40806e-09	8.42032e-05	0.427126	0.971928	1.96593	0.0196522	0.273509	0.0117622	0.905206	0.03608	0.835979	0.0287332	0.58486	0.121744	0.576055	0.108927	1.3714	0.0377987	0.36306	0.0229634	0.428768	0.0405472	0.890755	0.056206	0.367236	0.148095	0.36216	0.141134	0.560816	0.0833248	0.391275	0.104945	0.0731815
M-3-01	M3	prairie	A	5	1.08e-06	1.05e-06	0	0	2.77778	8.81992e-05	0.0037218	0.000595596	0.151482	0.0062123	5.63117	39.6689	1.86497e-08	9.08577e-05	0.587481	0.971186	1.98492	0.0243502	0.273639	0.0141519	0.868665	0.036074	0.880515	0.0356405	0.466146	0.104413	0.457891	0.0935175	1.37947	0.0338932	0.337551	0.0127003	0.714881	0.0437948	0.876771	0.0461747	0.471388	0.132738	0.46335	0.126208	0.565475	0.0907375	0.380461	0.0629578	0.115924
M-3-02	M3	prairie	A	10	1.2225e-06	1.19e-06	5e-09	0	2.65849	8.38714e-05	0.00395779	0.0005326	0.175495	0.00654207	5.08413	40.7425	1.94002e-08	0.000101791	0.569293	0.969463	1.98576	0.0231447	0.270572	0.0134253	0.862965	0.0366781	0.887402	0.0382951	0.454546	0.0979172	0.445688	0.0840259	1.36849	0.0297004	0.3447	0.0139398	0.731733	0.0437834	0.858729	0.0440092	0.488046	0.136877	0.479282	0.125495	0.508319	0.132546	0.398723	0.112425	0.111542
M-3-03	M3	prairie	A	15	1.06e-06	1.04e-06	0	0	1.88679	6.61737e-05	0.0038678	0.000429993	0.171982	0.0068464	6.07944	49.4339	2.13859e-08	0.000114177	0.489809	0.967707	1.98571	0.0209744	0.271676	0.0123153	0.856321	0.0367463	0.879063	0.0344001	0.453026	0.0967124	0.444588	0.0855957	1.37253	0.0283414	0.347766	0.0142465	0.725509	0.0386951	0.868104	0.0432646	0.488996	0.130972	0.480246	0.123748	0.530012	0.107021	0.39052	0.134521	0.11234
M-3-04	M3	prairie	Bw	20	9.1375e-07	9.0125e-07	1.25831e-09	1.25831e-09	1.36799	5.46149e-05	0.00341649	0.000401764	0.154631	0.00673959	6.4064	52.0949	2.30532e-08	0.000107586	0.46066	0.968495	1.98268	0.0189455	0.266907	0.011658	0.955024	0.0232244	0.847982	0.027467	0.605391	0.0972752	0.597803	0.0876017	1.35518	0.0373475	0.33116	0.0167798	0.443894	0.038705	0.816038	0.0531688	0.346755	0.130255	0.341647	0.123596	0.552015	0.118476	0.392032	0.0978184	0.0727319
M-3-05	M3	prairie	C	35	5.5275e-07	5.4775e-07	3.5e-09	2.62996e-09	0.904568	2.47679e-05	0.00245002	0.000254074	0.110021	0.00517393	6.22217	52.1537	2.89229e-09	7.11491e-05	0.47672	0.974304	1.98716	0.0196905	0.261969	0.0122096	0.949769	0.0295493	0.858199	0.0365466	0.603384	0.109162	0.595469	0.0976339	1.35783	0.040748	0.339892	0.0202176	0.428975	0.0407141	0.814665	0.0603996	0.350201	0.138933	0.344578	0.13323	0.558218	0.0993951	0.38976	0.094805	0.0702417
M-3-06	M3	prairie	C	45	5.615e-07	5.57e-07	1.91485e-09	1.41421e-09	0.801425	2.63695e-05	0.00266065	0.000249089	0.110033	0.00565958	7.47478	56.0241	1.15038e-08	7.10617e-05	0.442819	0.975851	1.98339	0.0199734	0.261454	0.0116394	0.922709	0.0317227	0.855623	0.0289842	0.585071	0.115339	0.577516	0.103312	1.40015	0.0381437	0.334369	0.0187059	0.434775	0.0436088	0.866531	0.0581964	0.351968	0.152352	0.346151	0.144942	0.613596	0.133631	0.426864	0.101022	0.082388
M-3-07	M3	prairie	C	60	7.19e-07	7.145e-07	1.1547e-09	1.29099e-09	0.625869	3.15282e-05	0.00278166	0.000284862	0.133408	0.00585942	6.34627	56.7383	2.07061e-08	8.76438e-05	0.430781	0.97096	1.96461	0.0179793	0.277708	0.0110738	0.963763	0.0226942	0.823709	0.023816	0.679937	0.0903959	0.666645	0.0708784	1.32897	0.051608	0.333207	0.0209955	0.336383	0.034908	0.855745	0.0637164	0.282615	0.126718	0.278712	0.122575	0.579256	0.13491	0.364148	0.107267	0.0655393
MT-1-01	MT1	transition	A	15	7.9025e-07	7.6275e-07	1.89297e-09	1.25831e-09	3.47991	8.85312e-05	0.00382306	0.000582003	0.107988	0.00727391	8.6023	48.5063	3.54287e-08	0.000153921	0.490131	0.958013	1.98681	0.0205529	0.278844	0.0126886	0.849912	0.0329753	0.861849	0.0349545	0.479771	0.0959272	0.478319	0.0930655	1.39783	0.0247705	0.348193	0.0147993	0.64666	0.0412709	0.900776	0.0425713	0.456852	0.124473	0.453337	0.11925	0.578468	0.0922778	0.421432	0.072724	0.0880127
MT-1-02	MT1	transition	A	25	7.91e-07	7.5675e-07	1.41421e-09	9.57427e-10	4.32996	8.60573e-05	0.00350359	0.000617326	0.103936	0.00684763	8.1574	46.7916	5.02177e-08	0.000140435	0.50198	0.958954	1.99187	0.0216563	0.276907	0.0128015	0.832446	0.0452822	0.862819	0.029301	0.456555	0.114148	0.455222	0.112815	1.40409	0.026985	0.347925	0.0167942	0.691856	0.0395644	0.923327	0.0369304	0.478321	0.13587	0.474517	0.130563	0.552565	0.0938218	0.412276	0.126102	0.0969274
MT-1-03	MT1	transition	A	35	7.685e-07	7.4125e-07	2.51661e-09	2.06155e-09	3.54587	8.93321e-05	0.00317332	0.000707512	0.0984088	0.00613994	8.13627	50.0399	4.29261e-08	0.000132485	0.469025	0.957269	2.01353	0.0174884	0.264111	0.0103208	0.837526	0.045335	0.870212	0.0326786	0.453657	0.100798	0.451896	0.101343	1.42497	0.0325058	0.356152	0.0183687	0.658288	0.0317237	0.918296	0.05585	0.481595	0.133346	0.478597	0.127853	0.608509	0.0898549	0.395787	0.0701351	0.0921341
MT-1-04	MT1	transition	Bt	40	4.085e-07	4.0075e-07	1.91485e-09	1.5e-09	1.89718	3.55905e-05	0.00190333	0.000469959	0.0721612	0.0046352	9.72072	67.1875	3.50806e-08	0.000106591	0.333317	0.95436	1.97525	0.0152952	0.279493	0.00948118	0.946044	0.027516	0.810001	0.0213008	0.658602	0.103372	0.655189	0.103202	1.37567	0.044431	0.34693	0.0200288	0.304648	0.0328746	0.886845	0.0567407	0.26486	0.114599	0.262619	0.112223	0.618597	0.111924	0.777764	0.14388	0.0546538
MT-1-05	MT1	transition	Bt	45	4.0125e-07	3.965e-07	2.5e-09	5.7735e-10	1.1838	3.28804e-05	0.00191184	0.00043224	0.0727603	0.00466433	9.85023	65.6369	3.52802e-08	0.000100396	0.352268	0.957208	1.96915	0.0164522	0.283574	0.0100484	0.938006	0.030933	0.8119	0.0235479	0.649595	0.103205	0.647377	0.101231	1.38031	0.045164	0.371966	0.024333	0.329146	0.0343116	0.898624	0.0565036	0.300126	0.123917	0.297515	0.121723	0.531427	0.116051	0.546659	0.158314	0.0510236
MT-1-06	MT1	transition	Bt	55	3.7375e-07	3.6725e-07	1.25831e-09	2.06155e-09	1.73913	2.98178e-05	0.00179364	0.000417811	0.0670069	0.00433818	10.0615	67.3561	3.11635e-08	9.30899e-05	0.335731	0.957208	1.95976	0.016013	0.287244	0.010422	0.982928	0.013479	0.812875	0.021087	0.70554	0.0820916	0.70278	0.0758675	1.30707	0.0442531	0.323471	0.0166059	0.274398	0.0320123	0.825734	0.0553934	0.222062	0.107164	0.220376	0.10662	0.819602	0.12615	0.627496	0.147422	0.0561104
MT-1-07	MT1	transition	Bt	65	3.75e-07	3.705e-07	8.16497e-10	5.7735e-10	1.2	3.09214e-05	0.0019349	0.000401643	0.0692305	0.00463566	10.2	69.3135	3.16598e-08	0.000106807	0.315656	0.954129	1.98708	0.0166529	0.273353	0.0103451	0.9443	0.0331755	0.83201	0.0260744	0.660541	0.106654	0.657771	0.107562	1.38342	0.0506438	0.35381	0.0256944	0.3207	0.0355435	0.887658	0.073917	0.290974	0.129478	0.288674	0.126787	0.484691	0.145367	0.57574	0.176549	0.0467047
MT-1-08	MT1	transition	Bt	75	3.7425e-07	3.7225e-07	2.06155e-09	2.06155e-09	0.534402	2.71937e-05	0.00179292	0.000381195	0.0667103	0.00413502	9.626	67.6638	3.24998e-08	9.89095e-05	0.330154	0.953004	1.96821	0.0146768	0.284196	0.00940609	0.955831	0.0284399	0.811904	0.0227114	0.681233	0.0937215	0.678897	0.0909195	1.33083	0.0435508	0.370958	0.0263543	0.307534	0.0300557	0.887212	0.0638943	0.287168	0.115826	0.284454	0.1131	0.34952	0.129304	0.434877	0.13921	0.0432193
MT-1-09	MT1	transition	Bt	85	3.3875e-07	3.31e-07	2.06155e-09	2.3094e-09	2.28782	2.29043e-05	0.00158389	0.000363439	0.0608637	0.00370147	9.34364	67.4555	2.84497e-08	8.61202e-05	0.333225	0.954206	1.96527	0.0154974	0.285281	0.0100965	0.973912	0.0216381	0.823559	0.022259	0.697081	0.0876776	0.693311	0.0834059	1.33258	0.0454683	0.33933	0.0195481	0.286344	0.033529	0.871757	0.0723317	0.244096	0.10613	0.241613	0.106355	0.384855	0.136285	0.728232	0.140732	0.0514328
MT-1-10	MT1	transition	BtC	95	3.29e-07	3.248e-07	2.44949e-09	1.30384e-09	1.2766	2.51128e-05	0.00164195	0.000384393	0.0628935	0.00393877	9.78987	68.5535	2.80022e-08	9.30436e-05	0.321984	0.953134	1.9739	0.0179867	0.282638	0.011243	0.968669	0.0234705	0.822793	0.0254315	0.68701	0.100589	0.685287	0.0981983	1.35183	0.046343	0.3449	0.0229581	0.300392	0.0387932	0.876374	0.0659438	0.261094	0.14375	0.258918	0.14176	0.593655	0.135422	0.521514	0.141336	0.0502139
MT-2-01	MT2	transition	A1	10	7.4175e-07	7.215e-07	4.19325e-09	1.73205e-09	2.73003	7.73064e-05	0.00337815	0.000575144	0.114387	0.00602298	6.7772	37.3197	1.30901e-08	0.000116756	0.619808	0.961294	2.00089	0.024655	0.288427	0.0136725	0.569932	0.0401392	0.934352	0.0384516	0.333544	0.0873758	0.326956	0.0769982	1.42052	0.024299	0.346156	0.0127952	0.854123	0.0323319	0.909201	0.0376732	0.59822	0.122906	0.586551	0.109742	0.550586	0.0888931	0.384853	0.0670682	0.123755
MT-2-02	MT2	transition	A1	20	7.0875e-07	6.765e-07	1.25831e-09	1.29099e-09	4.55026	8.0382e-05	0.00280276	0.000720797	0.0823297	0.0046671	6.56362	35.6923	3.09556e-08	0.00010656	0.621129	0.954735	1.99326	0.0264306	0.298144	0.0148789	0.595223	0.0408571	0.951791	0.0458071	0.355707	0.0973162	0.347925	0.0898801	1.39459	0.0250478	0.332183	0.0141917	0.845943	0.0406298	0.898823	0.0365519	0.561589	0.136835	0.552267	0.128543	0.61985	0.0797593	0.40204	0.0570829	0.136202
MT-2-03	MT2	transition	A1	30	6.92e-07	6.5725e-07	2.70801e-09	1.5e-09	5.02168	6.11274e-05	0.00205475	0.000747682	0.0691491	0.00330417	5.66793	37.5191	5.44126e-08	8.00489e-05	0.578303	0.953186	2.0074	0.0259289	0.294388	0.014581	0.669015	0.04314	0.884134	0.0356778	0.372782	0.107865	0.364787	0.101891	1.40798	0.0260541	0.338145	0.0159041	0.801662	0.03894	0.913276	0.0340157	0.513169	0.14027	0.502477	0.129006	0.710674	0.117983	0.498991	0.0908169	0.159006
MT-2-04	MT2	transition	A2	45	4.9025e-07	4.8575e-07	5e-10	1.89297e-09	0.917899	1.68424e-05	0.00123048	0.000344009	0.081507	0.0025517	4.7888	53.1507	2.50648e-08	6.30228e-05	0.434043	0.951687	1.99756	0.020441	0.290741	0.0121518	0.854893	0.0430898	0.844382	0.0312068	0.517057	0.112125	0.50576	0.106558	1.40999	0.0371631	0.372912	0.0231079	0.524954	0.0376602	0.914778	0.0501611	0.407513	0.131506	0.399344	0.124468	0.55829	0.131646	0.562228	0.16887	0.100499
MT-2-05	MT2	transition	A2	55	5.3675e-07	5.315e-07	9.57427e-10	1.29099e-09	0.978109	1.71888e-05	0.00143208	0.00030166	0.0870108	0.00286312	5.02535	52.8759	2.40109e-08	6.28829e-05	0.443331	0.956174	1.99368	0.0209246	0.289631	0.0126706	0.854035	0.0413887	0.850917	0.0293589	0.518435	0.11169	0.507757	0.105167	1.41188	0.0344864	0.37193	0.0204674	0.519804	0.0438071	0.917801	0.0564204	0.405379	0.145961	0.396397	0.137561	0.528472	0.130975	0.550502	0.13655	0.103826
MT-2-06	MT2	transition	A2	65	8.4725e-07	8.4325e-07	2.06155e-09	1.5e-09	0.472116	1.24306e-05	0.00188974	0.000165322	0.147475	0.00385558	4.2158	51.8011	2.0837e-08	7.49752e-05	0.469881	0.960885	1.97135	0.0211616	0.29421	0.0126288	0.836525	0.0365922	0.843015	0.0308047	0.522948	0.10609	0.513631	0.0989396	1.41238	0.0356016	0.37869	0.0243211	0.498583	0.0403985	0.913615	0.0506224	0.400861	0.143634	0.393202	0.13941	0.607184	0.110023	0.501409	0.111872	0.101193
MT-2-07	MT2	transition	Bt	70	4.8725e-07	4.7775e-07	2.21736e-09	2.36291e-09	1.94972	1.98452e-05	0.00143207	0.000348282	0.0815906	0.00289267	5.31311	51.9735	2.71375e-08	7.46456e-05	0.447475	0.949002	1.97972	0.0219029	0.297305	0.0130758	0.871769	0.0478294	0.843634	0.028993	0.535656	0.133166	0.527305	0.126763	1.39266	0.0390329	0.360582	0.0222573	0.526123	0.0457962	0.912004	0.0507958	0.392949	0.150149	0.386249	0.144923	0.628797	0.0870891	0.444184	0.116846	0.105819
MT-2-08	MT2	transition	Bt	80	5.1025e-07	5.03e-07	1.25831e-09	8.16497e-10	1.42087	1.7053e-05	0.00146271	0.00029301	0.086082	0.00290098	5.20185	52.2454	2.00401e-08	7.93463e-05	0.455247	0.944745	1.97813	0.0211882	0.299397	0.0127093	0.867766	0.0413853	0.877111	0.0357764	0.544298	0.12251	0.533614	0.108511	1.37998	0.0338574	0.365605	0.0262741	0.516292	0.0431313	0.875767	0.0493813	0.393268	0.144289	0.386421	0.136714	0.515835	0.155821	0.489655	0.137274	0.0948047
MT-2-09	MT2	transition	Bt	90	9.825e-07	9.795e-07	2.08167e-09	1.29099e-09	0.305344	2.0157e-05	0.00257319	0.000196877	0.179546	0.00488775	4.3746	49.6713	1.60461e-08	8.24364e-05	0.492313	0.966202	1.94792	0.0236775	0.301415	0.0143114	0.843427	0.040765	0.817884	0.0307351	0.53297	0.133473	0.521075	0.121053	1.38272	0.0387783	0.383358	0.0214278	0.493007	0.0468165	0.904725	0.0492652	0.396079	0.154549	0.388433	0.147649	0.505896	0.133226	0.581712	0.17037	0.095215
MT-2-10	MT2	transition	Bt	100	1.0175e-06	1.015e-06	5e-09	5.7735e-09	0.2457	2.43014e-05	0.00255846	0.000238722	0.197221	0.00517741	4.10279	49.1142	1.36556e-08	8.8411e-05	0.498652	0.965953	1.95322	0.02148	0.293498	0.0127362	0.838182	0.0453764	0.834758	0.0312348	0.518909	0.134473	0.507571	0.123274	1.39153	0.039754	0.378994	0.0252162	0.505527	0.044161	0.907054	0.0533949	0.403732	0.158478	0.39643	0.154889	0.569378	0.123363	0.5417	0.117647	0.101469
MT-2-11	MT2	transition	Bt	110	7.5075e-07	7.4725e-07	1.5e-09	1.25831e-09	0.4662	2.24286e-05	0.0021245	0.000265329	0.132771	0.00432003	5.03743	53.519	2.51894e-08	9.21841e-05	0.451944	0.957223	1.93087	0.0199234	0.311767	0.0123706	0.88786	0.0401712	0.795618	0.0274725	0.603789	0.122369	0.592743	0.110197	1.357	0.0420671	0.383403	0.026736	0.393822	0.0398127	0.936855	0.0568393	0.331064	0.134926	0.325968	0.130504	0.575067	0.153812	0.552682	0.164332	0.082345
MT-2-12	MT2	transition	Bt	120	3.61e-07	3.5925e-07	1.63299e-09	2.21736e-09	0.484765	9.10186e-06	0.000925372	0.000247203	0.0639388	0.00186066	4.5815	51.966	3.18679e-08	6.09899e-05	0.453826	0.93433	1.9441	0.018152	0.319197	0.0116784	0.872463	0.033163	0.871104	0.03167	0.576116	0.0937893	0.55806	0.0739007	1.31403	0.0336794	0.392382	0.0294604	0.448841	0.0327428	0.863913	0.0466586	0.359671	0.121017	0.352363	0.111248	0.585512	0.153896	0.53381	0.178609	0.0714756
MT-2-13	MT2	transition	C	130	4.255e-07	4.2325e-07	3.41565e-09	9.57427e-10	0.52879	1.0193e-05	0.00110951	0.000230893	0.0692709	0.00225275	5.10329	56.1859	2.7568e-08	7.23373e-05	0.410696	0.937068	1.96328	0.018291	0.310365	0.0107857	0.887275	0.0491834	0.846113	0.0303666	0.596662	0.128574	0.586612	0.116236	1.35723	0.0489629	0.386594	0.0346871	0.425013	0.0373821	0.913659	0.0596283	0.355126	0.146596	0.349852	0.141469	0.499068	0.141629	0.4349	0.179885	0.0791819
MT-3-01	MT3	transition	A1	10	5.7875e-07	5.575e-07	1.70783e-09	1.29099e-09	3.67171	7.21512e-05	0.00240667	0.000753472	0.0724396	0.00387526	6.47043	33.0749	1.78822e-08	8.3725e-05	0.680724	0.957422	1.9551	0.0314089	0.338533	0.0191908	0.42023	0.0431637	0.94434	0.0466714	0.301745	0.103802	0.294903	0.0992338	1.4139	0.0240778	0.353146	0.0145349	0.840637	0.0345553	0.936433	0.0359917	0.630134	0.145599	0.619303	0.140311	0.528441	0.0724637	0.370619	0.0531183	0.123763
MT-3-02	MT3	transition	A1	20	6.2075e-07	5.9225e-07	1.5e-09	9.57427e-10	4.59122	7.9934e-05	0.00247108	0.000812989	0.0710605	0.00403905	6.36939	32.8254	3.09317e-08	9.15918e-05	0.674713	0.955429	1.97168	0.0309662	0.324327	0.0184661	0.44401	0.0489098	0.963932	0.0537136	0.303577	0.11099	0.294405	0.105713	1.40298	0.0244416	0.346929	0.0136637	0.856389	0.0351237	0.929951	0.0392703	0.626406	0.123313	0.610023	0.116479	0.338676	0.0986841	0.512374	0.0728082	0.124895
MT-3-03	MT3	transition	A2	30	4.2925e-07	4.1725e-07	3.30404e-09	5e-10	2.79557	2.68174e-05	0.00115934	0.000581361	0.0559411	0.00192	4.51872	34.5751	4.34324e-08	5.13431e-05	0.636715	0.946714	1.97619	0.0283558	0.328486	0.022616	0.44263	0.0362502	0.87086	0.0490606	0.283844	0.0946677	0.273304	0.0844896	1.40822	0.0248115	0.3918	0.0143723	0.84764	0.0319769	0.912519	0.0381604	0.647877	0.123907	0.625724	0.105203	0.373349	0.0919376	0.398452	0.0758327	0.128218
MT-3-04	MT3	transition	A2	40	3.6225e-07	3.5e-07	9.57427e-10	0	3.38164	1.88815e-05	0.000800752	0.000592623	0.0436179	0.00138122	4.35006	37.4971	4.46925e-08	4.92613e-05	0.583297	0.930102	1.99837	0.0316922	0.34046	0.0185903	0.532897	0.0459343	0.989627	0.0554015	0.340839	0.117901	0.330264	0.105168	1.39496	0.0223339	0.412654	0.0209487	0.793959	0.0328571	0.927063	0.0350788	0.612657	0.130246	0.597046	0.114007	0.276059	0.149332	0.403689	0.0912907	0.108074
MT-3-05	MT3	transition	A2	50	2.7925e-07	2.715e-07	2.62996e-09	1.29099e-09	2.77529	1.53787e-05	0.00064786	0.000596593	0.0382926	0.00115648	4.20693	41.2978	2.69686e-08	3.37419e-05	0.54333	0.941678	1.98052	0.023991	0.33385	0.0153994	0.62508	0.0408038	0.837017	0.0359518	0.386368	0.0992491	0.372323	0.0802973	1.40683	0.0271734	0.413659	0.0175837	0.706128	0.0358244	0.88319	0.0300856	0.538675	0.113245	0.521407	0.0856778	0.491139	0.178901	0.587435	0.128915	0.0942273
MT-3-06	MT3	transition	Bt	60	7.1825e-07	7.125e-07	1.89297e-09	1.73205e-09	0.800557	1.2041e-05	0.00132197	0.000228918	0.120015	0.00238274	3.13066	45.2116	2.39715e-08	5.84756e-05	0.505984	0.950846	1.99598	0.026243	0.324021	0.0163355	0.67579	0.0647741	0.810134	0.0463985	0.416438	0.134021	0.40701	0.126274	1.41162	0.0381477	0.427813	0.0226742	0.660744	0.0448686	0.841904	0.0331375	0.533871	0.159997	0.526894	0.154245	0.436199	0.162017	0.521385	0.200194	0.0857249
MT-3-07	MT3	transition	Bt	70	6.34e-07	6.3225e-07	8.16497e-10	9.57427e-10	0.276025	1.1072e-05	0.00124569	0.000223386	0.106764	0.00229913	3.31051	44.6246	2.17297e-08	5.77731e-05	0.521079	0.949782	1.9848	0.0252806	0.323418	0.0143742	0.608944	0.0476673	0.810241	0.0314729	0.378305	0.109383	0.369561	0.104798	1.4278	0.0308986	0.451531	0.0181784	0.683889	0.0346874	0.865367	0.0274543	0.588785	0.131053	0.581801	0.125208	0.011321	0.235456	0.585694	0.186982	0.0828263
MT-3-08	MT3	transition	Bt	80	5.6225e-07	5.52e-07	1.70783e-09	8.16497e-10	1.82303	3.1273e-05	0.0015123	0.000519722	0.0831275	0.00264938	4.55175	38.3793	2.67709e-08	7.01286e-05	0.593239	0.948147	1.9707	0.0305756	0.328388	0.0173994	0.608387	0.0445752	0.927318	0.0403207	0.390225	0.117485	0.381296	0.108978	1.40106	0.0260724	0.368605	0.0148173	0.760081	0.0469615	0.920354	0.0354805	0.545638	0.13788	0.536804	0.131444	0.548082	0.0634775	0.390894	0.0588332	0.119844
MT-3-09	MT3	transition	Bt	90	4.2275e-07	4.2e-07	5e-10	1.1547e-09	0.650503	1.26851e-05	0.00112571	0.000283209	0.071172	0.00223834	4.78855	49.2105	2.84433e-08	4.66583e-05	0.480072	0.959509	1.96497	0.0237552	0.308231	0.0139473	0.777595	0.0461794	0.792628	0.0317367	0.481625	0.134696	0.471718	0.129631	1.41193	0.0347604	0.419637	0.0249549	0.559681	0.0409307	0.934032	0.0406113	0.473128	0.144959	0.466096	0.138655	0.430715	0.141122	0.458078	0.173109	0.0839853
MT-3-10	MT3	transition	Bt	100	4.345e-07	4.315e-07	1.73205e-09	5.7735e-10	0.690449	1.12103e-05	0.0011179	0.000252031	0.0715831	0.00217129	4.55919	48.6158	2.323e-08	5.09978e-05	0.490783	0.952838	1.97421	0.0245457	0.304826	0.0146371	0.807596	0.0440875	0.874414	0.0336626	0.496441	0.114038	0.487086	0.102675	1.37163	0.0318325	0.398528	0.0245018	0.582374	0.0410867	0.87813	0.0417508	0.463756	0.130268	0.457506	0.123713	0.450949	0.160277	0.398731	0.14094	0.082332
MT-3-11	MT3	transition	Bt	110	1.0825e-06	1.08e-06	5e-09	0	0.230947	2.04196e-05	0.00187137	0.000274238	0.199018	0.00348675	2.79141	40.1669	2.80739e-08	8.88065e-05	0.570906	0.949652	1.93428	0.0229687	0.319779	0.0137123	0.782946	0.047474	0.919657	0.0339736	0.478929	0.102443	0.466978	0.0958574	1.31627	0.0323381	0.384716	0.0212365	0.635626	0.0429509	0.885037	0.0406628	0.462691	0.136348	0.45381	0.130402	0.484165	0.102921	0.435443	0.104836	0.113804
MT-3-12	MT3	transition	Bt	120	4.325e-07	4.2975e-07	3.10913e-09	9.57427e-10	0.635838	1.03844e-05	0.00135665	0.000192377	0.0738191	0.0028661	6.00803	58.1041	3.2328e-08	7.77485e-05	0.400364	0.946605	1.95321	0.0190576	0.315428	0.0114174	0.898637	0.0310278	0.808365	0.0239467	0.624069	0.104439	0.613109	0.0960005	1.35249	0.037225	0.396697	0.0285984	0.38573	0.0347456	0.942869	0.0578505	0.337157	0.122545	0.331212	0.11842	0.392011	0.0910756	0.451429	0.103402	0.070055
MT-3-13	MT3	transition	BtC	130	4.7325e-07	4.7175e-07	1.70783e-09	9.57427e-10	0.316957	1.28105e-05	0.00143184	0.00022486	0.0849324	0.00322262	6.04785	59.9808	3.03922e-08	8.60086e-05	0.378935	0.94689	1.95458	0.0185626	0.312164	0.0116629	0.930723	0.0278904	0.787565	0.0221042	0.647253	0.10035	0.637778	0.0936983	1.32189	0.0394916	0.392383	0.0262434	0.365316	0.0365117	0.915041	0.0485839	0.319851	0.132285	0.316642	0.129397	0.435005	0.162899	0.413846	0.144598	0.0583384
[truncated: 7 more columns]
